# Supplementary material for: Autologous thyroid cartilage graft implantation in medialization laryngoplasty: a modified approach for treating unilateral vocal fold paralysis
Source: Sci Rep. 2017 Jul 6;7:4790. doi: 10.1038/s41598-017-05024-6 (PMC5500551; doi:10.1038/s41598-017-05024-6)
Supplement: Supplementary file 4 — Raw data [file 41598_2017_5024_MOESM4_ESM.xls]

## Sheet: 工作表1
NO.	ID	Age	Sex	Diagnosis	Gender	Satisfatory	OP date	duration (months)	Previous surgery	Method	F/U time	F0(Hz)-pre	F0(Hz)-post		MPT(sec)-pre	MPT(sec)-post		Jitt(%)-pre	Jitt(%)-post		ShdB-pre	ShdB-post		NHR-pre	NHR-post		G0	G1		R0	R1		B0	B1		A0	A1		S0	S1
1	5835ooo	49	F	L't vocal palsy	F	N	2010-04-14	24	Thyroidectomy	L't CI+AA	16	148	123.7		5.07	11.31		6.1	2.1		1	0.6		0.341	0.166		3	1		3	1		3	1		1	1		2	1
2	9232ooo	52	F	L't vocal palsy, jyphosis	F	N	2009-10-14	24	Idiopathic	L't CI+AA	74	330.6	254		4	6		2.348	7.8		0.118	1.9		0.082	0.42		2	0		2	1		1	3		1	2		2	2
3	9347ooo	65	M	L't vocal palsy,tongue base cancer	M	Y	2010-03-24	12	HN surgery	L't CI+AA	72	159	123		6	17.94		5.704	2.24		1.004	0.76		0.364	0.315		2	2		2	2		2	2		1	0		2	2
4	60512ooo	40	M	L't vocal palsy	M	Y	2011-08-10	18	Esophageal surgery	L't CI+AA	15	182.7	144		2.36	6.13		14.1	2		1	0.36		0.4	0.12		3	2		1	1		3	2		2	2		3	2
5	5773ooo	76	M	L't vocal palsy	M	Y	2011-06-29	9	Lung surgery	L't CI+AA	8	173.2	189.3		6.13	9.27		6.27	5.22		2	1.53		0.49	1.53		3	2		2	2		3	2		0	0		2	2
6	6735ooo	55	M	L't vocal palsy	M	N	2011-12-07	9	Lung surgery	L't CI	7	270.4	299		3.09	3.27		5.62	3.65		0.72	0.87		0.2	0.184		3	2		1	1		3	2		1	1		3	1
7	21093ooo	84	M	L't vocal palsy	M	Y	1/30/2012	240	Esophageal surgery	L't CI	6	206.04	161		2	4		8.7	2.93		2.13	1.613		0.8	0.523		2	1		2	1		3	1		2	2		2	2
8	6969ooo	57	M	L't vocal palsy	M	Y	03/05/2012	8	Idiopathic	L't CI	41	129	104.462		4	9.6		2.13	0.748		0.887	0.357		0.157	0.146		2	0		2	1		2	0		1	0		1	0
9	6400ooo	54	F	L't vocal palsy	F	Y	4/11/2012	6	Thyroidectomy	L't CI	12	271.7	227.578		4.1	5		3.12	3.846		0.55	0.528		0.15	0.165		2	2		1	2		2	2		1	1		2	0
10	60576ooo	38	M	L't vocal palsy+R't vocal limitation	M	Y	04/06/2012	72	Idiopathic	L't CI	6	168.8	120.344		3	14.7		5.021	2.45		1.217	0.939		0.223	0.158		3	0		2	0		2	0		1	0		1	0
11	6635ooo	49	F	R't vocal palsy	F	Y	9/19/2012	9	Thyroidectomy	R't CI	6	225.8	237.242		3.59	11.5		2.49	2.363		0.29	0.229		0.124	0.137		2	1		1	1		2	0		1	0		0	0
12	5253ooo	59	Ｍ	L't vocal palsy	M	N	10/17/2012	6	HN surgery	L't CI	25	141.588	146.535		2.7	2.8		1.961	2.835		0.699	0.969		0.133	0.184		2	3		1	1		2	3		2	3		0	0
13	60322ooo	61	M	L't vocal palsy, esophageal ca s/p hypophargeal ca s/p	M	Y	11/28/2012	18	Esophageal surgery	L't CI	46	224.288	131.996		3.8	11		3.504	4.328		0.405	1.518		0.138	0.294		2	2		1	2		2	0		2	2		0	0
14	60597ooo	33	M	L't vocal palsy , left lung ca s/p	M	Y	11/28/2012	12	Lung ca surgery	L't CI	6	139.602	182.447		6.6	10		5.868	2.547		1.284	0.54		0.299	0.147		3	1		3	1		3	1		1	0		0	0
15	5389ooo	68	F	R't vocal palsy	F	N	12/17/2012	2	C spine surgery	R't CI	19	262.823	209.663		3.6	7.4		5.484	1.996		0.637	0.236		0.175	0.095		2	1		1	1		2	1		2	1		0	0
16	60517ooo	70	F	L't vocal palsy and atrophy	F	Y	3/20/2013	10	Thyroidectomy	L't CI	6	251.834	164.281		2.8	5.8		6.629	2.772		1.126	0.742		0.322	0.136		3	1		3	1		3	1		0	0		0	0
17	5744ooo	55	Ｍ	L't vocal palsy	M	Y	7/24/2013	6	Esophageal cancer	Lt CI	10	405.088	142.375		1.2	8.4		19.97	3.4		2.946	0.465		1.314	0.162		3	1		2	1		3	1		1	0		0	0
18	6477ooo	54	F	L't vocal palsy	F	N	10/09/2013	6	Brain stem surgery	L't CI	25	391.55	277.329		1.4	3.7		20.538	3.749		1.273	0.489		0.433	0.121		3	3		2	2		3	1		3	2		0	0
19	5739ooo	61	F	L't vocal palsy	F	Y	12/18/2013	12	Thyroidectomy	L't CI	10	183.78	137.488		5.5	10.4		16.652	4.153		1.282	0.645		0.761	0.177		3	2		2	2		3	0		1	0		1	1
20	60459ooo	62	M	L't vocal palsy	M	Y	4/18/2013	6	carotid artery stenosis	L't CI	37	100.217	77.22		1.3	4.6		10.982	2.143		1.325	0.58		0.728	0.205		3	1		2	1		3	1		2	1		0	0
21	20998ooo	53	F	L't vocal palsy	F	Y	7/30/2014	8	Lung surgery	L't CI +AA	17	310.436	196.41		3.5	8.7		10.546	5.37		1.828	0.812		0.738	0.124		3	2		2	2		3	1		2	1		2	1
22	60685ooo	61	M	L't vocal palsy	M	Y	3/16/2016	10	Thyroidectomy	L't CI	6	200.009	113.145		1.6	2.1		5.216	1.454		0.713	0.401		0.194	0.138		3	1		2	0		3	2		1	0		0	0
											21.3636	221.657	171.023	Mean:	3.51545	7.89182	Mean:	7.67968	3.18609	Mean:	1.11064	0.7765	Mean:	0.389364	0.256682	Mean:	2.59091	1.40909	Mean:	1.81818	1.22727	Mean:	2.54545	1.22727	Mean:	1.31818	0.863636	Mean:	1.04545	0.636364
												22	22		22	22		22	22		22	22		22	22		22	22		22	22		22	22		22	22		22	22
												17.6795	12.6034	SE:	0.340144	0.860629	SE:	1.18645	0.330174	SE:	0.140484	0.100014	SE:	0.0654402	0.0645789	SE:	0.10729	0.182089	SE:	0.141672	0.130464	SE:	0.127025	0.196636	SE:	0.152701	0.200599	SE:	0.232409	0.180733
											20.5161	82.9244	59.1154	SD:	1.59542	4.03671	SD:	5.56492	1.54865	SD:	0.658927	0.469106	SD:	0.306942	0.302902	SD:	0.503236	0.854071	SD:	0.664499	0.61193	SD:	0.595801	0.922307	SD:	0.716231	0.940894	SD:	1.0901	0.847711
												0.0245665		p:	2.55256e-05		p:	0.00072229		p:	0.0594151		p:	0.156397		p:	1.53168e-06		p:	0.00376225		p:	1.34637e-06		p:	0.0785675		p:	0.171998
